# Supplementary material for: Prevalence, Virulence Genes, Drug Resistance and Genetic Evolution of Trueperella pyogenes in Small Ruminants in Western China
Source: Animals (Basel). 2024 Oct 14;14(20):2964. doi: 10.3390/ani14202964 (PMC11503795; doi:10.3390/ani14202964)
Supplement: Supplementary file 1 [file animals-14-02964-s001.zip]

Archive with 3 entries (2 files):
- supplementary files/
- supplementary files/Table S2.pdf
- supplementary files/Table S1.pdf
